# Supplementary material for: Real-World Systemic Treatment Patterns after Atezolizumab and Bevacizumab in Patients with Hepatocellular Carcinoma in the United States
Source: Cancers (Basel). 2023 Nov 22;15(23):5532. doi: 10.3390/cancers15235532 (PMC10705135; doi:10.3390/cancers15235532)
Supplement: Supplementary file 1 [file cancers-15-05532-s001.zip]

Archive with 1 entries (1 files):
- cancers-2699750-supplementary.pdf
